# Supplementary material for: Understanding the transition from paroxysmal to persistent atrial fibrillation
Source: Phys Rev Res. Author manuscript; Available in PMC 2020 Jun 30. (PMC7326608; doi:10.1103/PhysRevResearch.2.023311)
Supplement: Supplementary Material [file EMS86644-supplement-Supplementary_Material.zip]

Archive with 5 entries (4 files):
- Supplementary Material/MF_Supplementary_Material.pdf
- Supplementary Material/Videos/
- Supplementary Material/Videos/CMP AF Spectrum.zip
- Supplementary Material/Videos/Critical Structure Diagrams.zip
- Supplementary Material/Videos/Real Critical Structures.zip
